# Supplementary material for: Impact of Low Skeletal Muscle Mass on Long-Term Outcomes in Hepatocellular Carcinoma Treated with Trans-Arterial Radioembolization: A Retrospective Multi-Center Study
Source: Cancers (Basel). 2023 Oct 28;15(21):5195. doi: 10.3390/cancers15215195 (PMC10647696; doi:10.3390/cancers15215195)
Supplement: Supplementary file 1 [file cancers-15-05195-s001.zip]

Archive with 1 entries (1 files):
- cancers-2656732-supplementary.pdf
